# Supplementary material for: Characterization of a Highly Virulent Edwardsiella anguillarum Strain Isolated From Greek Aquaculture, and a Spontaneously Induced Prophage Therein
Source: Front Microbiol. 2019 Feb 6;10:141. doi: 10.3389/fmicb.2019.00141 (PMC6372524; doi:10.3389/fmicb.2019.00141)
Supplement: DATA S1 — Gene content of bacteriophage Edno5 and its genomic map. [file Table_1.XLSX]

## Sheet: Sheet1
Evidence	Property	Source	Genome Name	locus	Source ID	Source Organism	Product	Function	Classification	PubMed	Subject Coverage	Query Coverage	Identity	E-value
BLASTP	Virulence Factor	PATRIC_VF	Edwardsiella anguillarum EA011113	CGL57_13785	Z0037	Escherichia coli O157:H7 str. EDL933	Carbamoyl-phosphate synthase small chain (EC 6.3.5.5)		Virulence	8063392	100	100	83	0
BLASTP	Virulence Factor	PATRIC_VF	Edwardsiella anguillarum EA011113	CGL57_05380	Z4283	Escherichia coli O157:H7 str. EDL933	Biosynthetic arginine decarboxylase (EC 4.1.1.19)		Virulence	15731074	99	99	82	0
BLASTP	Virulence Factor	PATRIC_VF	Edwardsiella anguillarum EA011113	CGL57_05400	c3520	Escherichia coli CFT073	Transketolase (EC 2.2.1.1)		Virulence	15845486	97	99	82	0
BLASTP	Virulence Factor	PATRIC_VF	Edwardsiella anguillarum EA011113	CGL57_05800	SEN2763	Salmonella enterica subsp. enterica serovar Enteritidis str. P125109	RNA polymerase sigma factor RpoS		Virulence	19577637	99	100	87	0
BLASTP	Virulence Factor	PATRIC_VF	Edwardsiella anguillarum EA011113	CGL57_06030	STM474_2773	Salmonella enterica subsp. enterica serovar Typhimurium str. ST4/74	ClpB protein		Virulence	17526851	100	100	85	0
BLASTP	Virulence Factor	PATRIC_VF	Edwardsiella anguillarum EA011113	CGL57_04940	STM2511	Salmonella enterica subsp. enterica serovar Typhimurium str. LT2	Inosine-5'-monophosphate dehydrogenase (EC 1.1.1.205) / CBS domain		Virulence,Invasion	2849016, 17261603	100	100	92	0
BLASTP	Virulence Factor	PATRIC_VF	Edwardsiella anguillarum EA011113	CGL57_04935	S2725	Shigella flexneri 2a str. 2457T	GMP synthase [glutamine-hydrolyzing], amidotransferase subunit (EC 6.3.5.2) / GMP synthase [glutamine-hydrolyzing], ATP pyrophosphatase subunit (EC 6.3.5.2)		Cellular metabolism	8757833	100	100	87	0
BLASTP	Virulence Factor	PATRIC_VF	Edwardsiella anguillarum EA011113	CGL57_06790	SG2866	Salmonella enterica subsp. enterica serovar Gallinarum str. 287/91	Inactive (p)ppGpp 3'-pyrophosphohydrolase domain / GTP pyrophosphokinase (EC 2.7.6.5), (p)ppGpp synthetase I		Invasion	18621899	100	99	81	0
BLASTP	Virulence Factor	PATRIC_VF	Edwardsiella anguillarum EA011113	CGL57_10755	STM14_0808	Salmonella enterica subsp. enterica serovar Typhimurium str. 14028S	Ferric uptake regulation protein FUR		Regulation of gene expression	17993530, 21075923	98	98	90	7e-97
BLASTP	Virulence Factor	PATRIC_VF	Edwardsiella anguillarum EA011113	CGL57_12895	Z2207	Escherichia coli O157:H7 str. EDL933	Putative formate dehydrogenase oxidoreductase protein		Virulence	15731074	99	99	83	0
BLASTP	Virulence Factor	PATRIC_VF	Edwardsiella anguillarum EA011113	CGL57_01535	STM474_0956	Salmonella enterica subsp. enterica serovar Typhimurium str. ST4/74	Pyruvate formate-lyase activating enzyme (EC 1.97.1.4)		Virulence	17526851	83	99	85	0
BLASTP	Virulence Factor	PATRIC_VF	Edwardsiella anguillarum EA011113	CGL57_06640	SL1344_1877	Salmonella enterica subsp. enterica serovar Typhimurium str. SL1344	BarA-associated response regulator UvrY (= GacA = SirA)		Intracellular survival and replication,Invasion	16113260	99	99	85	0
BLASTP	Virulence Factor	PATRIC_VF	Edwardsiella anguillarum EA011113	CGL57_01025	SL1344_1766	Salmonella enterica subsp. enterica serovar Typhimurium str. SL1344	Cold shock protein of CSP family => CspC (naming convention as in E.coli)		Virulence	16518469	100	100	81	7.000000161890807e-37
BLASTP	Virulence Factor	PATRIC_VF	Edwardsiella anguillarum EA011113	CGL57_01660	E2348C_1740	Escherichia coli O127:H6 str. E2348/69	Glutaredoxin-related protein		Regulation of gene expression	21895790	96	97	88	0
BLASTP	Virulence Factor	PATRIC_VF	Edwardsiella anguillarum EA011113	CGL57_13875	SF4327	Shigella flexneri 2a str. 301	RNA-binding protein Hfq		Virulence	17020583	97	100	84	0
BLASTP	Virulence Factor	PATRIC_VF	Edwardsiella anguillarum EA011113	CGL57_08555	SL1344_1766	Salmonella enterica subsp. enterica serovar Typhimurium str. SL1344	Cold shock protein of CSP family => CspC (naming convention as in E.coli)		Virulence	16518469	100	100	95	9.949219096706201e-44
BLASTP	Virulence Factor	PATRIC_VF	Edwardsiella anguillarum EA011113	CGL57_08675	Z2550	Escherichia coli O157:H7 str. EDL933	Tryptophan synthase beta chain (EC 4.2.1.20)		Virulence	15731074	99	99	83	0
BLASTP	Virulence Factor	PATRIC_VF	Edwardsiella anguillarum EA011113	CGL57_08790	STM1751	Salmonella enterica subsp. enterica serovar Typhimurium str. LT2	DNA-binding protein H-NS		Regulation of gene expression	18156266	98	100	85	1e-70
BLASTP	Virulence Factor	PATRIC_VF	Edwardsiella anguillarum EA011113	CGL57_08795	S1322	Shigella flexneri 2a str. 2457T	UTP--glucose-1-phosphate uridylyltransferase (EC 2.7.7.9)		Cell-to-cell spread,Invasion,Adhesion	7528731, 11854195	97	98	80	0
BLASTP	Virulence Factor	PATRIC_VF	Edwardsiella anguillarum EA011113	CGL57_09115	STM14_2302	Salmonella enterica subsp. enterica serovar Typhimurium str. 14028S	Zinc ABC transporter, permease protein ZnuB		Virulence	21219981	100	100	82	0
BLASTP	Virulence Factor	PATRIC_VF	Edwardsiella anguillarum EA011113	CGL57_09120	SL1344_1828	Salmonella enterica subsp. enterica serovar Typhimurium str. SL1344	Holliday junction DNA helicase RuvB		Intracellular survival and replication	20670908	99	91	88	0
BLASTP	Virulence Factor	PATRIC_VF	Edwardsiella anguillarum EA011113	CGL57_09385	c1661	Escherichia coli CFT073	GTP-binding and nucleic acid-binding protein YchF		Virulence	15845486	100	100	93	0
BLASTP	Virulence Factor	PATRIC_VF	Edwardsiella anguillarum EA011113	CGL57_00300	SL1344_1009	Salmonella enterica subsp. enterica serovar Typhimurium str. SL1344	Putative dehydrogenase		Virulence	16518469	98	96	80	3e-82
BLASTP	Virulence Factor	PATRIC_VF	Edwardsiella anguillarum EA011113	CGL57_00390	c1081	Escherichia coli CFT073	Dihydroorotate dehydrogenase (quinone) (EC 1.3.5.2)		Virulence	12180926	97	100	83	0
BLASTP	Virulence Factor	PATRIC_VF	Edwardsiella anguillarum EA011113	CGL57_15120	STM474_2604	Salmonella enterica subsp. enterica serovar Typhimurium str. ST4/74	Polyphosphate kinase (EC 2.7.4.1)		Virulence	17526851	99	97	83	0
BLASTP	Virulence Factor	PATRIC_VF	Edwardsiella anguillarum EA011113	CGL57_16875	SL1344_2112	Salmonella enterica subsp. enterica serovar Typhimurium str. SL1344	Uncharacterized protease YegQ		Virulence	16518469	100	100	82	0
BLASTP	Virulence Factor	PATRIC_VF	Edwardsiella anguillarum EA011113	CGL57_17180	STM14_0533	Salmonella enterica subsp. enterica serovar Typhimurium str. 14028S	ATP-dependent protease La (EC 3.4.21.53) Type I		Regulation of gene expression	20889744	100	100	93	0
BLASTP	Virulence Factor	PATRIC_VF	Edwardsiella anguillarum EA011113	CGL57_17190	STM14_0530	Salmonella enterica subsp. enterica serovar Typhimurium str. 14028S	ATP-dependent Clp protease proteolytic subunit (EC 3.4.21.92)		Virulence	7618105	99	99	85	0
BLASTP	Virulence Factor	PATRIC_VF	Edwardsiella anguillarum EA011113	CGL57_17670	Z4466	Escherichia coli O157:H7 str. EDL933	Pyruvate formate-lyase (EC 2.3.1.54)		Virulence	15731074	100	100	86	0
BLASTP	Virulence Factor	PATRIC_VF	Edwardsiella anguillarum EA011113	CGL57_18450	SL1344_0306	Salmonella enterica subsp. enterica serovar Typhimurium str. SL1344	D-sedoheptulose 7-phosphate isomerase (EC 5.3.1.28)		Virulence	15182677	98	98	90	0
BLASTP	Virulence Factor	PATRIC_VF	Edwardsiella anguillarum EA011113	CGL57_18565	STM474_2663	Salmonella enterica subsp. enterica serovar Typhimurium str. ST4/74	Lysine/cadaverine antiporter membrane protein CadB		Virulence	17526851	99	99	83	0
BLASTP	Virulence Factor	PATRIC_VF	Edwardsiella anguillarum EA011113	CGL57_18610	STM0226	Salmonella enterica subsp. enterica serovar Typhimurium str. LT2	UDP-3-O-[3-hydroxymyristoyl] glucosamine N-acyltransferase (EC 2.3.1.191)		Cell surface and membrane proteins	8132458	99	99	80	0
BLASTP	Virulence Factor	PATRIC_VF	Edwardsiella anguillarum EA011113	CGL57_03540	S0140	Shigella flexneri 2a str. 2457T	RNA polymerase-binding transcription factor DksA		Cell-to-cell spread,Stress,Stress,Regulation of gene expression	11500451, 17020583	100	100	92	0
BLASTP	Virulence Factor	PATRIC_VF	Edwardsiella anguillarum EA011113	CGL57_07390	c4711	Escherichia coli CFT073	dTDP-4-amino-4,6-dideoxygalactose transaminase (EC 2.6.1.59)		Virulence	12180926	99	99	84	0
BLASTP	Virulence Factor	PATRIC_VF	Edwardsiella anguillarum EA011113	CGL57_07435	STM14_4713	Salmonella enterica subsp. enterica serovar Typhimurium str. 14028S	Thioredoxin		Intracellular survival and replication,Virulence	16926406, 19767428	99	100	86	0
BLASTP	Virulence Factor	PATRIC_VF	Edwardsiella anguillarum EA011113	CGL57_07715	STM14_4507	Salmonella enterica subsp. enterica serovar Typhimurium str. 14028S	Guanosine-3',5'-bis(diphosphate) 3'-pyrophosphohydrolase (EC 3.1.7.2) / GTP pyrophosphokinase (EC 2.7.6.5), (p)ppGpp synthetase II		Virulence	16356600	100	100	91	0
BLASTP	Virulence Factor	PATRIC_VF	Edwardsiella anguillarum EA011113	CGL57_07925	c4648	Escherichia coli CFT073	Phosphate transport system regulatory protein PhoU		Virulence	12180926	97	97	88	0
BLASTP	Virulence Factor	PATRIC_VF	Edwardsiella anguillarum EA011113	CGL57_03920	STM4059	Salmonella enterica subsp. enterica serovar Typhimurium str. LT2	Copper-sensing two-component system response regulator CpxR		Regulation of gene expression		100	100	90	0
BLASTP	Virulence Factor	PATRIC_VF	Edwardsiella anguillarum EA011113	CGL57_11205	c4361	Escherichia coli CFT073	Dipeptide-binding ABC transporter, periplasmic substrate-binding component (TC 3.A.1.5.2) @ Dipeptide chemoreceptor		Virulence	17074858	98	96	81	0
BLASTP	Virulence Factor	PATRIC_VF	Edwardsiella anguillarum EA011113	CGL57_11280	Z4942	Escherichia coli O157:H7 str. EDL933	Na+/H+-dicarboxylate symporter		Virulence	15528651	97	97	87	0
BLASTP	Virulence Factor	PATRIC_VF	Edwardsiella anguillarum EA011113	CGL57_11435	STM14_4260	Salmonella enterica subsp. enterica serovar Typhimurium str. 14028S	Aspartate-semialdehyde dehydrogenase (EC 1.2.1.11)		Intracellular survival and replication	20799091	99	99	82	0
BLASTP	Virulence Factor	PATRIC_VF	Edwardsiella anguillarum EA011113	CGL57_02735	STM3466	Salmonella enterica subsp. enterica serovar Typhimurium str. LT2	Cyclic AMP receptor protein		Virulence,Invasion,Type III secretion	3316029, 17488512, 17825957, 19775595	100	100	99	0
BLASTP	Virulence Factor	PATRIC_VF	Edwardsiella anguillarum EA011113	CGL57_02830	STM3502	Salmonella enterica subsp. enterica serovar Typhimurium str. LT2	Two-component system response regulator OmpR		Regulation of gene expression	8633040	100	100	98	0
BLASTP	Virulence Factor	PATRIC_VF	Edwardsiella anguillarum EA011113	CGL57_02835	STM14_4216	Salmonella enterica subsp. enterica serovar Typhimurium str. 14028S	Osmolarity sensory histidine kinase EnvZ		Virulence,Regulation of gene expression,Intracellular survival and replication	7618105, 12949164, 21041489	96	94	86	0
BLASTP	Virulence Factor	PATRIC_VF	Edwardsiella anguillarum EA011113	CGL57_13790	Z0038	Escherichia coli O157:H7 str. EDL933	Carbamoyl-phosphate synthase large chain (EC 6.3.5.5)		Virulence	8063392	100	100	92	0
BLASTP	Virulence Factor	PATRIC_VF	Edwardsiella anguillarum EA011113	CGL57_16615	STM14_4033	Salmonella enterica subsp. enterica serovar Typhimurium str. 14028S	Stringent starvation protein A		Virulence	10816458	98	98	87	0
BLASTP	Virulence Factor	PATRIC_VF	Edwardsiella anguillarum EA011113	CGL57_12315	Z4660	Escherichia coli O157:H7 str. EDL933	Trk potassium uptake system protein TrkA		Virulence	15731074	100	100	86	0
BLASTP	Virulence Factor	VFDB	Edwardsiella anguillarum EA011113	CGL57_11580	VFG0626	Shigella flexneri (serotype 2a) 301	FIG021166: Prophage P4 integrase	Iron uptake, critical for intracellular growth	Iron uptake,Siderophore		6	87	86	1e-13
BLASTP	Virulence Factor	VFDB	Edwardsiella anguillarum EA011113	CGL57_05800	VFG0477	Salmonella enterica (serovar typhimurium) LT2	RNA polymerase sigma factor RpoS	Necessary for sustaining a log-phase acid tolerance response (ATR), induction a stationary-phase acid survival system, production of thin aggregative fimbriae and expression of spv gene during stationary phase	Regulation,Sigma factor		99	100	87	0
BLASTP	Virulence Factor	VFDB	Edwardsiella anguillarum EA011113	CGL57_10755	VFG0478	Salmonella enterica (serovar typhimurium) LT2	Ferric uptake regulation protein FUR	Repress the expression of iron-regulated genes; also required for acid-induced activation of atr genes	Regulation		98	98	90	1e-96
BLASTP	Virulence Factor	VFDB	Edwardsiella anguillarum EA011113	CGL57_06190	VFG2339	Yersinia enterocolitica 8081	Flagellar biosynthesis protein FliQ	Required for efficient cellular invasion.; YplA, a phospholipase is secreted by this type III flagellum secretion system. YplA is required for survival of Y. enterocolitica in the Peyer's patches and for stimulation of the acute inflammatory response of the host to the infection.	Secretion,Invasion,Motility		100	100	86	3.0001800121194333e-42
BLASTP	Virulence Factor	VFDB	Edwardsiella anguillarum EA011113	CGL57_06195	VFG2338	Yersinia enterocolitica 8081	Flagellar biosynthesis protein FliP	Required for efficient cellular invasion.; YplA, a phospholipase is secreted by this type III flagellum secretion system. YplA is required for survival of Y. enterocolitica in the Peyer's patches and for stimulation of the acute inflammatory response of the host to the infection.	Secretion,Invasion,Motility		99	92	87	0
BLASTP	Virulence Factor	VFDB	Edwardsiella anguillarum EA011113	CGL57_06210	VFG2335	Yersinia enterocolitica 8081	Flagellar motor switch protein FliM	Required for efficient cellular invasion.; YplA, a phospholipase is secreted by this type III flagellum secretion system. YplA is required for survival of Y. enterocolitica in the Peyer's patches and for stimulation of the acute inflammatory response of the host to the infection.	Secretion,Invasion,Motility		100	100	81	0
BLASTP	Virulence Factor	VFDB	Edwardsiella anguillarum EA011113	CGL57_06230	VFG2331	Yersinia enterocolitica 8081	Flagellum-specific ATP synthase FliI	Required for efficient cellular invasion.; YplA, a phospholipase is secreted by this type III flagellum secretion system. YplA is required for survival of Y. enterocolitica in the Peyer's patches and for stimulation of the acute inflammatory response of the host to the infection.	Secretion,Invasion,Motility		99	97	83	0
BLASTP	Virulence Factor	VFDB	Edwardsiella anguillarum EA011113	CGL57_06240	VFG2329	Yersinia enterocolitica 8081	Flagellar motor switch protein FliG	Required for efficient cellular invasion.; YplA, a phospholipase is secreted by this type III flagellum secretion system. YplA is required for survival of Y. enterocolitica in the Peyer's patches and for stimulation of the acute inflammatory response of the host to the infection.	Secretion,Invasion,Motility		100	100	85	0
BLASTP	Virulence Factor	VFDB	Edwardsiella anguillarum EA011113	CGL57_06295	VFG2319	Yersinia enterocolitica 8081	RNA polymerase sigma factor for flagellar operon	Required for efficient cellular invasion.; YplA, a phospholipase is secreted by this type III flagellum secretion system. YplA is required for survival of Y. enterocolitica in the Peyer's patches and for stimulation of the acute inflammatory response of the host to the infection.	Secretion,Invasion,Motility		98	98	83	0
BLASTP	Virulence Factor	VFDB	Edwardsiella anguillarum EA011113	CGL57_02130	VFG0479	Salmonella enterica (serovar typhimurium) LT2	Pyruvate kinase (EC 2.7.1.40)	Repress the expression of iron-regulated genes; also required for acid-induced activation of atr genes	Regulation		100	99	88	0
BLASTP	Virulence Factor	VFDB	Edwardsiella anguillarum EA011113	CGL57_00660	VFG0414	Yersinia pestis CO92	Type III secretion injected virulence protein (YopP,YopJ, induces apoptosis, prevents cytokine induction, inhibits NFkb activation)	Deliver Yop effectors into the cytosol of host cells to disturb the dynamics of the cytoskeleton and block phagocytosis by macrophages and PMNs, also impair the production of pro-inflammatory cytokines, chemokines. These actions allow the survival of the invading Yersinia and their extracellular multiplication in lymphoid tissues	Secretion,Type III secretion system		99	99	80	0
BLASTP	Virulence Factor	VFDB	Edwardsiella anguillarum EA011113	CGL57_14345	VFG2344	Yersinia enterocolitica 8081	Flagellar P-ring protein FlgI	Required for efficient cellular invasion.; YplA, a phospholipase is secreted by this type III flagellum secretion system. YplA is required for survival of Y. enterocolitica in the Peyer's patches and for stimulation of the acute inflammatory response of the host to the infection.	Secretion,Invasion,Motility		98	93	82	0
BLASTP	Virulence Factor	VFDB	Edwardsiella anguillarum EA011113	CGL57_14355	VFG2346	Yersinia enterocolitica 8081	Flagellar basal-body rod protein FlgG	Required for efficient cellular invasion.; YplA, a phospholipase is secreted by this type III flagellum secretion system. YplA is required for survival of Y. enterocolitica in the Peyer's patches and for stimulation of the acute inflammatory response of the host to the infection.	Secretion,Invasion,Motility		100	83	85	0
BLASTP	Virulence Factor	VFDB	Edwardsiella anguillarum EA011113	CGL57_14375	VFG2350	Yersinia enterocolitica 8081	Flagellar basal-body rod protein FlgC	Required for efficient cellular invasion.; YplA, a phospholipase is secreted by this type III flagellum secretion system. YplA is required for survival of Y. enterocolitica in the Peyer's patches and for stimulation of the acute inflammatory response of the host to the infection.	Secretion,Invasion,Motility		100	100	82	0
BLASTP	Virulence Factor	VFDB	Edwardsiella anguillarum EA011113	CGL57_14380	VFG2351	Yersinia enterocolitica 8081	Flagellar basal-body rod protein FlgB	Required for efficient cellular invasion.; YplA, a phospholipase is secreted by this type III flagellum secretion system. YplA is required for survival of Y. enterocolitica in the Peyer's patches and for stimulation of the acute inflammatory response of the host to the infection.	Secretion,Invasion,Motility		100	100	83	0
BLASTP	Virulence Factor	VFDB	Edwardsiella anguillarum EA011113	CGL57_14405	VFG2356	Yersinia enterocolitica 8081	Flagellar biosynthesis protein FlhA	Required for efficient cellular invasion.; YplA, a phospholipase is secreted by this type III flagellum secretion system. YplA is required for survival of Y. enterocolitica in the Peyer's patches and for stimulation of the acute inflammatory response of the host to the infection.	Secretion,Invasion,Motility		99	99	84	0
BLASTP	Virulence Factor	VFDB	Edwardsiella anguillarum EA011113	CGL57_17535	VFG1025	Shigella flexneri (serotype 2a) YSH6000	Anaerobic C4-dicarboxylate transporter	Involved in the cleavage of IcsA, may contribute to the polar distribution of IcsA on the lateral side of the bacterial surface	Protease,Serine protease		100	100	86	0
BLASTP	Virulence Factor	VFDB	Edwardsiella anguillarum EA011113	CGL57_17935	VFG1582	Escherichia coli 536	D-serine ammonia-lyase (EC 4.3.1.18)	Inhibits lymphocyte activation; acting as adhesin in non-O157:H7 EHEC strains	Adherence		99	99	85	0.0
BLASTP	Virulence Factor	VFDB	Edwardsiella anguillarum EA011113	CGL57_17940	VFG1583	Escherichia coli 536	D-serine permease DsdX	Inhibits lymphocyte activation; acting as adhesin in non-O157:H7 EHEC strains	Adherence		100	100	90	0
BLASTP	Virulence Factor	VFDB	Edwardsiella anguillarum EA011113	CGL57_17945	VFG1584	Escherichia coli 536	D-serine dehydratase transcriptional activator	Inhibits lymphocyte activation; acting as adhesin in non-O157:H7 EHEC strains	Adherence		99	99	80	0
BLASTP	Virulence Factor	VFDB	Edwardsiella anguillarum EA011113	CGL57_18205	VFG1504	Escherichia coli 536	Co-activator of prophage gene expression IbrA	Confers invasiveness, modulates trafficking of E. coli-containing vacuoles and enhances intracellular bacterial survival in brain microvascular endothelial cells (BMECs)	Invasion,Antiphagocytosis		98	96	81	0
BLASTP	Virulence Factor	Victors	Edwardsiella anguillarum EA011113	CGL57_13785	4909	Escherichia coli str. K-12 substr. MG1655	Carbamoyl-phosphate synthase small chain (EC 6.3.5.5)		Virulence factor	8063392	100	100	83	0
BLASTP	Virulence Factor	Victors	Edwardsiella anguillarum EA011113	CGL57_05380	2146	Escherichia coli	Biosynthetic arginine decarboxylase (EC 4.1.1.19)		Virulence factor	15731074	99	99	82	0
BLASTP	Virulence Factor	Victors	Edwardsiella anguillarum EA011113	CGL57_05400	2065	Escherichia coli APEC O1	Transketolase (EC 2.2.1.1)		Virulence factor	15845486	97	99	83	0
BLASTP	Virulence Factor	Victors	Edwardsiella anguillarum EA011113	CGL57_16455	3876	Vibrio cholerae M66-2	Deoxyribose-phosphate aldolase (EC 4.1.2.4)		Virulence factor	11952899	91	81	81	0
BLASTP	Virulence Factor	Victors	Edwardsiella anguillarum EA011113	CGL57_05800	3404	Salmonella enterica subsp. enterica serovar Enteritidis str. P125109	RNA polymerase sigma factor RpoS		Virulence factor	19577637	99	100	87	0
BLASTP	Virulence Factor	Victors	Edwardsiella anguillarum EA011113	CGL57_16420	4120	Actinobacillus pleuropneumoniae serovar 3 str. JL03	Peptide chain release factor 3		Virulence factor	12819083	99	99	86	0
BLASTP	Virulence Factor	Victors	Edwardsiella anguillarum EA011113	CGL57_06030	2736	Salmonella enterica subsp. enterica serovar Typhimurium str. LT2	ClpB protein		Virulence factor	17526851	100	100	85	0
BLASTP	Virulence Factor	Victors	Edwardsiella anguillarum EA011113	CGL57_04940	1164	Yersinia pestis CO92	Inosine-5'-monophosphate dehydrogenase (EC 1.1.1.205) / CBS domain		Virulence factor	20096773	99	99	92	0
BLASTP	Virulence Factor	Victors	Edwardsiella anguillarum EA011113	CGL57_04935	1665	Shigella boydii CDC 3083-94	GMP synthase [glutamine-hydrolyzing], amidotransferase subunit (EC 6.3.5.2) / GMP synthase [glutamine-hydrolyzing], ATP pyrophosphatase subunit (EC 6.3.5.2)		Virulence factor	8757833	100	100	87	0
BLASTP	Virulence Factor	Victors	Edwardsiella anguillarum EA011113	CGL57_07175	4030	Yersinia enterocolitica subsp. enterocolitica 8081	HtrA protease/chaperone protein		Virulence factor	8675311	100	100	80	0
BLASTP	Virulence Factor	Victors	Edwardsiella anguillarum EA011113	CGL57_07010	1139	Yersinia pestis CO92	tmRNA-binding protein SmpB		Virulence factor	20065026	100	100	81	0
BLASTP	Virulence Factor	Victors	Edwardsiella anguillarum EA011113	CGL57_06790	2560	Yersinia pestis biovar Microtus str. 91001	Inactive (p)ppGpp 3'-pyrophosphohydrolase domain / GTP pyrophosphokinase (EC 2.7.6.5), (p)ppGpp synthetase I		Virulence factor	19701461	100	99	84	0
BLASTP	Virulence Factor	Victors	Edwardsiella anguillarum EA011113	CGL57_10855	4522	Pasteurella multocida	tRNA-i(6)A37 methylthiotransferase (EC 2.8.4.3)		Virulence factor	10873488	99	99	80	0
BLASTP	Virulence Factor	Victors	Edwardsiella anguillarum EA011113	CGL57_10755	3400	Salmonella enterica subsp. enterica serovar Enteritidis str. P125109	Ferric uptake regulation protein FUR		Virulence factor	19577637	98	98	90	3e-96
BLASTP	Virulence Factor	Victors	Edwardsiella anguillarum EA011113	CGL57_10730	1955	Yersinia pestis Angola	Phosphoglucomutase (EC 5.4.2.2)		Virulence factor	12009274	99	100	83	0
BLASTP	Virulence Factor	Victors	Edwardsiella anguillarum EA011113	CGL57_16145	2171	Escherichia coli O157:H7 str. EDL933	Ribonucleotide reductase of class III (anaerobic), large subunit (EC 1.17.4.2)		Virulence factor	15731074	100	100	87	0
BLASTP	Virulence Factor	Victors	Edwardsiella anguillarum EA011113	CGL57_12895	2190	Escherichia coli O157:H7 str. EDL933	Putative formate dehydrogenase oxidoreductase protein		Virulence factor	15731074	99	99	83	0
BLASTP	Virulence Factor	Victors	Edwardsiella anguillarum EA011113	CGL57_12920	5003	Salmonella enterica subsp. enterica serovar Typhimurium str. LT2	DNA gyrase subunit A (EC 5.99.1.3)		Virulence factor	15542179	98	98	90	0
BLASTP	Virulence Factor	Victors	Edwardsiella anguillarum EA011113	CGL57_13605	2154	Escherichia coli	Thioredoxin reductase (EC 1.8.1.9)		Virulence factor	15731074	99	98	82	0
BLASTP	Virulence Factor	Victors	Edwardsiella anguillarum EA011113	CGL57_01535	2627	Salmonella enterica subsp. enterica serovar Typhimurium str. LT2	Pyruvate formate-lyase activating enzyme (EC 1.97.1.4)		Virulence factor	17526851	92	99	85	0
BLASTP	Virulence Factor	Victors	Edwardsiella anguillarum EA011113	CGL57_06370	4104	Actinobacillus pleuropneumoniae serovar 3 str. JL03	LSU ribosomal protein L32p @ LSU ribosomal protein L32p, zinc-independent		Virulence factor	10873489	100	100	85	1.9999999996399175e-23
BLASTP	Virulence Factor	Victors	Edwardsiella anguillarum EA011113	CGL57_02005 and CGL57_16000	2539	Yersinia pestis biovar Microtus str. 91001	Transcription elongation factor GreA		Virulence factor	14742535	100	100	84	0
BLASTP	Virulence Factor	Victors	Edwardsiella anguillarum EA011113	CGL57_06575	5016	Yersinia pseudotuberculosis IP 32953	Transcriptional regulatory protein PhoP		Virulence factor	17194509	99	99	84	0
BLASTP	Virulence Factor	Victors	Edwardsiella anguillarum EA011113	CGL57_06640	2699	Salmonella enterica subsp. enterica serovar Typhimurium str. LT2	BarA-associated response regulator UvrY (= GacA = SirA)		Virulence factor	16113260	99	99	85	0
BLASTP	Virulence Factor	Victors	Edwardsiella anguillarum EA011113	CGL57_02135	4927	Salmonella enterica subsp. enterica serovar Typhimurium str. 4/74	Major outer membrane lipoprotein Lpp		Virulence factor	17997275	100	100	91	8.407790785948902e-45
BLASTP	Virulence Factor	Victors	Edwardsiella anguillarum EA011113	CGL57_01025	2689	Salmonella enterica subsp. enterica serovar Typhimurium str. LT2	Cold shock protein of CSP family => CspC (naming convention as in E.coli)		Virulence factor	16518469	100	100	81	2.0000000718782596e-36
BLASTP	Virulence Factor	Victors	Edwardsiella anguillarum EA011113	CGL57_09370	3981	Yersinia enterocolitica A127/90	Type III secretion injected virulence protein (YopP,YopJ, induces apoptosis, prevents cytokine induction, inhibits NFkb activation)		Virulence factor	10216859	99	99	82	0
BLASTP	Virulence Factor	Victors	Edwardsiella anguillarum EA011113	CGL57_13715	4014	Yersinia enterocolitica subsp. enterocolitica 8081	Chaperone protein DnaJ		Virulence factor	10216859	100	100	86	0
BLASTP	Virulence Factor	Victors	Edwardsiella anguillarum EA011113	CGL57_13875	1795	Shigella flexneri 5 str. 8401	RNA-binding protein Hfq		Virulence factor	20080057	97	100	84	0
BLASTP	Virulence Factor	Victors	Edwardsiella anguillarum EA011113	CGL57_08555	2689	Salmonella enterica subsp. enterica serovar Typhimurium str. LT2	Cold shock protein of CSP family => CspC (naming convention as in E.coli)		Virulence factor	16518469	100	100	95	3.993700623325729e-43
BLASTP	Virulence Factor	Victors	Edwardsiella anguillarum EA011113	CGL57_08570	4029	Yersinia enterocolitica subsp. enterocolitica 8081	DNA topoisomerase I (EC 5.99.1.2)		Virulence factor	10216859	100	99	83	0
BLASTP	Virulence Factor	Victors	Edwardsiella anguillarum EA011113	CGL57_08675	2219	Escherichia coli O157:H7 str. EDL933	Tryptophan synthase beta chain (EC 4.2.1.20)		Virulence factor	15731074	99	99	83	0
BLASTP	Virulence Factor	Victors	Edwardsiella anguillarum EA011113	CGL57_08740	4153	Yersinia pseudotuberculosis YPIII	Cardiolipin synthetase (EC 2.7.8.-)		Virulence factor	11292689	100	100	84	0
BLASTP	Virulence Factor	Victors	Edwardsiella anguillarum EA011113	CGL57_08765	5005	Salmonella enterica subsp. enterica serovar Typhimurium str. LT2	Translation elongation factor P Lys34:lysine transferase		Virulence factor	9826331	100	100	81	0
BLASTP	Virulence Factor	Victors	Edwardsiella anguillarum EA011113	CGL57_08790	2687	Salmonella enterica subsp. enterica serovar Typhimurium str. LT2	DNA-binding protein H-NS		Virulence factor	17526851	98	100	85	4e-70
BLASTP	Virulence Factor	Victors	Edwardsiella anguillarum EA011113	CGL57_08795	932	Shigella flexneri 2a str. 2457T	UTP--glucose-1-phosphate uridylyltransferase (EC 2.7.7.9)		Virulence factor	7528731	97	98	80	0
BLASTP	Virulence Factor	Victors	Edwardsiella anguillarum EA011113	CGL57_09115	2696	Salmonella enterica subsp. enterica serovar Typhimurium str. LT2	Zinc ABC transporter, permease protein ZnuB		Virulence factor	21219981	100	100	82	0
BLASTP	Virulence Factor	Victors	Edwardsiella anguillarum EA011113	CGL57_09120	4932	Salmonella enterica subsp. enterica serovar Typhimurium str. LT2	Holliday junction DNA helicase RuvB		Virulence factor	20670908	99	100	87	0
BLASTP	Virulence Factor	Victors	Edwardsiella anguillarum EA011113	CGL57_09385	2047	Escherichia coli	GTP-binding and nucleic acid-binding protein YchF		Virulence factor	15845486	100	100	93	0
BLASTP	Virulence Factor	Victors	Edwardsiella anguillarum EA011113	CGL57_00300	2633	Salmonella enterica subsp. enterica serovar Typhimurium str. LT2	Putative dehydrogenase		Virulence factor	16518469	98	96	80	1e-81
BLASTP	Virulence Factor	Victors	Edwardsiella anguillarum EA011113	CGL57_00390	2120	Escherichia coli CFT073	Dihydroorotate dehydrogenase (quinone) (EC 1.3.5.2)		Virulence factor	12180926	97	100	83	0
BLASTP	Virulence Factor	Victors	Edwardsiella anguillarum EA011113	CGL57_15120	2728	Salmonella enterica subsp. enterica serovar Typhimurium str. LT2	Polyphosphate kinase (EC 2.7.4.1)		Virulence factor	17526851	99	97	83	0
BLASTP	Virulence Factor	Victors	Edwardsiella anguillarum EA011113	CGL57_16875	2718	Salmonella enterica subsp. enterica serovar Typhimurium str. LT2	Uncharacterized protease YegQ		Virulence factor	16518469	100	100	82	0
BLASTP	Virulence Factor	Victors	Edwardsiella anguillarum EA011113	CGL57_17180	5004	Salmonella enterica subsp. enterica serovar Gallinarum str. 287/91	ATP-dependent protease La (EC 3.4.21.53) Type I		Virulence factor	20487719	100	100	93	0
BLASTP	Virulence Factor	Victors	Edwardsiella anguillarum EA011113	CGL57_17190	3425	Salmonella enterica subsp. enterica serovar Enteritidis str. P125109	ATP-dependent Clp protease proteolytic subunit (EC 3.4.21.92)		Virulence factor	19577637	99	99	85	0
BLASTP	Virulence Factor	Victors	Edwardsiella anguillarum EA011113	CGL57_17670	2151	Escherichia coli O157:H7 str. EDL933	Pyruvate formate-lyase (EC 2.3.1.54)		Virulence factor	15731074	100	100	86	0
BLASTP	Virulence Factor	Victors	Edwardsiella anguillarum EA011113	CGL57_17705	4961	Edwardsiella tarda EIB202	Two-component transcriptional response regulator, LuxR family		Virulence factor	17478097	100	100	100	0
BLASTP	Virulence Factor	Victors	Edwardsiella anguillarum EA011113	CGL57_18450	2596	Salmonella enterica subsp. enterica serovar Typhimurium str. LT2	D-sedoheptulose 7-phosphate isomerase (EC 5.3.1.28)		Virulence factor	15182677	98	98	90	0
BLASTP	Virulence Factor	Victors	Edwardsiella anguillarum EA011113	CGL57_18565	2732	Salmonella enterica subsp. enterica serovar Typhimurium str. LT2	Lysine/cadaverine antiporter membrane protein CadB		Virulence factor	17526851	99	99	83	0
BLASTP	Virulence Factor	Victors	Edwardsiella anguillarum EA011113	CGL57_18585	1137	Yersinia pestis CO92	DNA polymerase III alpha subunit (EC 2.7.7.7)		Virulence factor	14742535	99	100	86	0
BLASTP	Virulence Factor	Victors	Edwardsiella anguillarum EA011113	CGL57_18665	2125	Escherichia coli O157:H7 str. EDL933	Methionine aminopeptidase (EC 3.4.11.18)		Virulence factor	15528651	99	98	80	0
BLASTP	Virulence Factor	Victors	Edwardsiella anguillarum EA011113	CGL57_03540	1806	Shigella flexneri 5 str. 8401	RNA polymerase-binding transcription factor DksA		Virulence factor	11500451	100	100	92	0
BLASTP	Virulence Factor	Victors	Edwardsiella anguillarum EA011113	CGL57_03410	4062	Actinobacillus pleuropneumoniae L20	Dihydrolipoamide dehydrogenase of pyruvate dehydrogenase complex (EC 1.8.1.4) @ Dihydrolipoamide dehydrogenase (EC 1.8.1.4)		Virulence factor	10873489	100	94	82	0
BLASTP	Virulence Factor	Victors	Edwardsiella anguillarum EA011113	CGL57_04465	2552	Yersinia pestis biovar Microtus str. 91001	IMP cyclohydrolase (EC 3.5.4.10) / Phosphoribosylaminoimidazolecarboxamide formyltransferase (EC 2.1.2.3)		Virulence factor	14742535	97	100	84	0
BLASTP	Virulence Factor	Victors	Edwardsiella anguillarum EA011113	CGL57_04415 and CGL57_04255	5006	Salmonella enterica subsp. enterica serovar Typhimurium str. LT2	DNA-directed RNA polymerase beta subunit (EC 2.7.7.6)		Virulence factor	15542179	100	100	95	0
BLASTP	Virulence Factor	Victors	Edwardsiella anguillarum EA011113	CGL57_02900 and CGL57_04290	2985	Neisseria meningitidis MC58	Translation elongation factor Tu		Virulence factor	11062540	99	99	83	0
BLASTP	Virulence Factor	Victors	Edwardsiella anguillarum EA011113	CGL57_13640	1135	Yersinia pestis CO92	Aerobic respiration control protein arcA		Virulence factor	14742535	100	100	93	0
BLASTP	Virulence Factor	Victors	Edwardsiella anguillarum EA011113	CGL57_07390	2095	Escherichia coli CFT073	dTDP-4-amino-4,6-dideoxygalactose transaminase (EC 2.6.1.59)		Virulence factor	12180926	99	99	84	0
BLASTP	Virulence Factor	Victors	Edwardsiella anguillarum EA011113	CGL57_07435	2800	Salmonella enterica subsp. enterica serovar Typhimurium str. LT2	Thioredoxin		Virulence factor	19884329	99	100	86	0
BLASTP	Virulence Factor	Victors	Edwardsiella anguillarum EA011113	CGL57_07715	2556	Yersinia pestis biovar Microtus str. 91001	Guanosine-3',5'-bis(diphosphate) 3'-pyrophosphohydrolase (EC 3.1.7.2) / GTP pyrophosphokinase (EC 2.7.6.5), (p)ppGpp synthetase II		Virulence factor	19701461	100	100	91	0
BLASTP	Virulence Factor	Victors	Edwardsiella anguillarum EA011113	CGL57_07925	2122	Escherichia coli CFT073	Phosphate transport system regulatory protein PhoU		Virulence factor	12180926	97	97	88	0
BLASTP	Virulence Factor	Victors	Edwardsiella anguillarum EA011113	CGL57_07940	4013	Yersinia enterocolitica subsp. enterocolitica 8081	Phosphate transport system permease protein PstC (TC 3.A.1.7.1)		Virulence factor	10216859	100	98	90	0
BLASTP	Virulence Factor	Victors	Edwardsiella anguillarum EA011113	CGL57_07980	5000	Salmonella enterica subsp. enterica serovar Typhimurium str. LT2	ATP synthase alpha chain (EC 3.6.3.14)		Virulence factor	19649318	100	100	94	0
BLASTP	Virulence Factor	Victors	Edwardsiella anguillarum EA011113	CGL57_03920	4925	Salmonella enterica subsp. enterica serovar Gallinarum str. 287/91	Copper-sensing two-component system response regulator CpxR		Virulence factor	20487719	100	100	90	0
BLASTP	Virulence Factor	Victors	Edwardsiella anguillarum EA011113	CGL57_11205	3575	Escherichia coli S88	Dipeptide-binding ABC transporter, periplasmic substrate-binding component (TC 3.A.1.5.2) @ Dipeptide chemoreceptor		Virulence factor	17074858	98	96	81	0
BLASTP	Virulence Factor	Victors	Edwardsiella anguillarum EA011113	CGL57_11280	2212	Escherichia coli O157:H7 str. EDL933	Na+/H+-dicarboxylate symporter		Virulence factor	15528651	97	97	87	0
BLASTP	Virulence Factor	Victors	Edwardsiella anguillarum EA011113	CGL57_11435	4919	Salmonella enterica subsp. enterica serovar Typhimurium str. 14028S	Aspartate-semialdehyde dehydrogenase (EC 1.2.1.11)		Virulence factor	20799091	99	99	82	0
BLASTP	Virulence Factor	Victors	Edwardsiella anguillarum EA011113	CGL57_02735	2780	Salmonella enterica subsp. enterica serovar Typhimurium str. LT2	Cyclic AMP receptor protein		Virulence factor	3291452	100	100	99	0
BLASTP	Virulence Factor	Victors	Edwardsiella anguillarum EA011113	CGL57_02830	3407	Salmonella enterica subsp. enterica serovar Enteritidis str. P125109	Two-component system response regulator OmpR		Virulence factor	19577637	100	100	98	0
BLASTP	Virulence Factor	Victors	Edwardsiella anguillarum EA011113	CGL57_02835	2782	Salmonella enterica subsp. enterica serovar Typhimurium str. LT2	Osmolarity sensory histidine kinase EnvZ		Virulence factor	7618105	96	94	86	0
BLASTP	Virulence Factor	Victors	Edwardsiella anguillarum EA011113	CGL57_13790	4910	Escherichia coli str. K-12 substr. MG1655	Carbamoyl-phosphate synthase large chain (EC 6.3.5.5)		Virulence factor	8063392	100	100	92	0
BLASTP	Virulence Factor	Victors	Edwardsiella anguillarum EA011113	CGL57_02580 and CGL57_04410	2985	Neisseria meningitidis MC58	Translation elongation factor Tu		Virulence factor	11062540	99	99	83	0
BLASTP	Virulence Factor	Victors	Edwardsiella anguillarum EA011113	CGL57_16615	2777	Salmonella enterica subsp. enterica serovar Typhimurium str. LT2	Stringent starvation protein A		Virulence factor	10816458	98	98	87	0
BLASTP	Virulence Factor	Victors	Edwardsiella anguillarum EA011113	CGL57_12315	2221	Escherichia coli O157:H7 str. EDL933	Trk potassium uptake system protein TrkA		Virulence factor	15731074	100	100	86	0
				red color indicates genes identified in more than 1 database
