# Supplementary material for: Characterization of a Highly Virulent Edwardsiella anguillarum Strain Isolated From Greek Aquaculture, and a Spontaneously Induced Prophage Therein
Source: Front Microbiol. 2019 Feb 6;10:141. doi: 10.3389/fmicb.2019.00141 (PMC6372524; doi:10.3389/fmicb.2019.00141)
Supplement: DATA S2 — List of virulence factors of the strain EA011113. [file Table_2.XLSX]

## Sheet: Ark1
#	Gene	Type	Start bp	End bp	Length	Direction
1	terminase small subunit CDS	CDS	2	601	600	forward
2	terminase large subunit CDS	CDS	576	1.949	1.374	forward
3	hypothetical protein CDS	CDS	1.951	3.396	1.446	forward
4	hypothetical protein CDS	CDS	3.362	4.126	765	forward
5	hypothetical protein CDS	CDS	4.171	4.437	267	forward
6	hypothetical protein CDS	CDS	4.439	5.755	1.317	forward
7	hypothetical protein CDS	CDS	5.765	6.253	489	forward
8	capsid and scaffold protein CDS	CDS	6.253	7.287	1.035	forward
9	hypothetical protein CDS	CDS	7.299	7.625	327	forward
10	hypothetical protein CDS	CDS	7.626	8.027	402	forward
11	hypothetical protein CDS	CDS	8.024	8.497	474	forward
12	hypothetical protein CDS	CDS	8.472	8.843	372	forward
13	hypothetical protein CDS	CDS	8.84	9.349	510	forward
14	hypothetical protein CDS	CDS	9.353	10.84	1.488	forward
15	hypothetical protein CDS	CDS	10.851	11.285	435	forward
16	hypothetical protein CDS	CDS	11.285	11.698	414	forward
17	hypothetical protein CDS	CDS	11.767	11.913	147	forward
18	soluble lytic murein transglycosylase CDS	CDS	11.91	13.667	1.758	forward
19	hypothetical protein CDS	CDS	13.667	13.897	231	forward
20	hypothetical protein CDS	CDS	13.943	14.158	216	reverse
21	putative regulator protein Mnt-like DNA binding domain protein CDS	CDS	14.181	14.459	279	reverse
22	putative regulator protein Arc-like DNA binding domain protein CDS	CDS	14.577	14.741	165	forward
23	Ant-like antirepressor protein CDS	CDS	14.755	15.36	606	forward
24	hypothetical protein CDS	CDS	15.414	16.235	822	forward
25	hypothetical protein CDS	CDS	16.232	16.534	303	forward
26	hypothetical protein CDS	CDS	16.527	17.378	852	forward
27	hypothetical protein CDS	CDS	17.375	18.085	711	forward
28	hypothetical protein CDS	CDS	18.082	18.441	360	forward
29	hypothetical protein CDS	CDS	18.438	19.664	1.227	forward
30	hypothetical protein CDS	CDS	19.661	20.302	642	forward
31	tail fiber protein CDS	CDS	20.305	21.069	765	forward
32	hypothetical protein CDS	CDS	21.072	21.416	345	forward
33	hypothetical protein CDS	CDS	21.426	21.596	171	forward
34	integrase CDS	CDS	21.785	22.942	1.158	reverse
35	hypothetical protein CDS	CDS	23.07	23.264	195	forward
36	hypothetical protein CDS	CDS	23.242	23.439	198	reverse
37	hypothetical protein CDS	CDS	23.436	23.627	192	reverse
38	hypothetical protein CDS	CDS	23.624	23.95	327	reverse
39	hypothetical protein CDS	CDS	23.947	24.174	228	reverse
40	hypothetical protein CDS	CDS	24.177	24.428	252	reverse
41	EaA2 protein CDS	CDS	24.428	24.718	291	reverse
42	recombinational DNA repair protein CDS	CDS	24.722	25.525	804	reverse
43	exodeoxyribonuclease VIII CDS	CDS	25.515	26.336	822	reverse
44	hypothetical protein CDS	CDS	26.336	26.65	315	reverse
45	hypothetical protein CDS	CDS	26.647	26.766	120	reverse
46	hypothetical protein CDS	CDS	26.763	26.9	138	reverse
47	hypothetical protein CDS	CDS	26.924	27.667	744	reverse
48	hypothetical protein CDS	CDS	27.761	28.021	261	reverse
49	hypothetical protein CDS	CDS	28.023	28.343	321	reverse
50	hypothetical protein CDS	CDS	28.511	28.882	372	reverse
51	hypothetical protein CDS	CDS	29.331	29.735	405	reverse
52	putative prophage repressor CI CDS	CDS	29.813	30.472	660	reverse
53	repressor CDS	CDS	30.578	30.781	204	forward
54	repressor protein C1 CDS	CDS	30.89	31.18	291	forward
55	primosomal protein I CDS	CDS	31.239	32.081	843	forward
56	origin specific replication binding factor CDS	CDS	32.078	32.764	687	forward
57	hypothetical protein CDS	CDS	32.768	32.995	228	forward
58	hypothetical protein CDS	CDS	33.052	33.318	267	forward
59	hypothetical protein CDS	CDS	33.395	33.775	381	forward
60	hypothetical protein CDS	CDS	33.768	33.941	174	forward
61	hypothetical protein CDS	CDS	33.923	34.222	300	forward
62	KilA protein CDS	CDS	34.215	34.925	711	forward
63	DNA N-6-adenine methyltransferase CDS	CDS	34.922	35.449	528	forward
64	hypothetical protein CDS	CDS	35.446	35.601	156	forward
65	hypothetical protein CDS	CDS	35.601	35.798	198	forward
66	hypothetical protein CDS	CDS	35.8	36.405	606	forward
67	hypothetical protein CDS	CDS	36.393	36.509	117	forward
68	hypothetical protein CDS	CDS	36.509	36.652	144	forward
69	antitermination protein Q CDS	CDS	36.642	37.388	747	forward
70	hypothetical protein CDS	CDS	37.673	38.296	624	forward
71	lysin CDS	CDS	38.293	38.733	441	forward
72	tail assembly protein-like protein CDS	CDS	38.715	39.242	528	forward
73	hypothetical protein CDS	CDS	39.606	40.109	504	forward
74	hypothetical protein CDS	CDS	40.117	40.368	252	forward
75	hypothetical protein CDS	CDS	40.377	40.586	210	forward
76	hypothetical protein CDS	CDS	40.644	40.844	201	forward
